# Supplementary material for: Prevalence and Characterisation of Severe Left Ventricular Hypertrophy Diagnosed by Echocardiography in Hypertensive Patients
Source: J Clin Med. 2022 Dec 28;12(1):228. doi: 10.3390/jcm12010228 (PMC9821566; doi:10.3390/jcm12010228)
Supplement: Supplementary file 1 [file jcm-12-00228-s001.zip]

Archive with 1 entries (1 files):
- jcm-2112070-supplementary.pdf
